# Supplementary material for: LSSmScarlet, dCyRFP2s, dCyOFP2s and CRISPRed2s, Genetically Encoded Red Fluorescent Proteins with a Large Stokes Shift
Source: Int J Mol Sci. 2021 Nov 28;22(23):12887. doi: 10.3390/ijms222312887 (PMC8657457; doi:10.3390/ijms222312887)
Supplement: Supplementary file 1 [file ijms-22-12887-s001.zip]

Archive with 1 entries (1 files):
- ijms-1393183-supplementary.pdf
